# Supplementary material for: Optimizing mycobacteria molecular diagnostics: No decontamination! Human DNA depletion? Greener storage at 4 °C!
Source: Front Microbiol. 2023 Apr 11;14:1104752. doi: 10.3389/fmicb.2023.1104752 (PMC10126496; doi:10.3389/fmicb.2023.1104752)
Supplement: Supplementary file 1 [file Table_1.XLSX]

## Sheet: Tabelle1
Comparison of DNA Extraction Devices
device	producer	DNA extraction kit	minimum number of sample / run	maximum number of sample/ run	preparation time	incubation time	run time	total time (approx.)	price/sample	other equipment	advantage
ELITe InGenius	Elitech	SP200 Kit on ELITe InGenius	1	12	15 min for 12 samples	no incubation	45 min	1 h	8.27	N/A	Can mix sample types, compact device, only 12 samples per run.
Microlab STARlet IVD	Hamilton	STARMag universal cartridge kit on	1	94	15 min for 12 samples	no incubation	ca. 1 hour	1 h 15 min	9.71	N/A	Up to 94 samples per run/ also pipetts for PCR
PROMEGA Maxwell	PROMEGA	Maxwell RSC Blood DNA Kit	1	16	40 min including incubation time for 16 samples	20 min at 56 °C	36 min	1 h 20 min	8.33	Thermocycler	Very compact device, quick setup, best qPCR Ct-values in our experiment.
PROMEGA Maxwell	PROMEGA	Maxwell RSC PureFood pathogen Kit	1	16	30 min including incubation time for 16 samples	10 min at 56 °C	36 min	1 h 10 min	7.98	Thermocycler	Very compact device, quick setup, second best qPCR Ct-values in our experiment.
QIAsymphony	Qiagen	QIAsymphony DSP Virus/Pathogen Kit	1	96	30 min including incubation time for 24 samples	68 °C for 15 min	90 min	2 h	CHF 10.00	Thermocycler, Bead beater optional	Up to 96 samples per run, customisable extraction protocols, handles primary samples
MagNApure 24	Roche	MagNA Pure 24 Total NA Isolation Kit	1	24	45 min including incubation time for 24 samples	37 °C for 30 min and 65 °C for 10 min	30-60 min	1 h 45 min	6.35	Thermocycler	compact device, easy to setup
	preparation time	Starting with heat-inactivated samples time taken to prepare samples for extraction device
	run time	Device run time
	total time	preparation time + run time
